# Supplementary material for: Towards the elimination of dog-mediated rabies: development and application of an evidence-based management tool
Source: BMC Infect Dis. 2020 Oct 20;20:778. doi: 10.1186/s12879-020-05457-x (PMC7574347; doi:10.1186/s12879-020-05457-x)
Supplement: Supplementary file 5 — Additional file 5. [file 12879_2020_5457_MOESM5_ESM.xlsx]

## Sheet: Sheet1
		P-value		Chi-square		Coefficient
Mexico 2015		LR	PR	LR	PR	LR	PR
	Campeche	0.485	0.015	0.467	0.011	0.968	0.971
	Chiapas	0.691	0.278	0.69	0.275	1.006	1.012
	Mexico	0.002	0	0	0	0.805	0.845
	Michoacan de Ocampo	0.899	NA	0.899	NA	1.005	NA
	Nuevo Leon	0.159	NA	0.02	NA	0.833	NA
	Queretaro Arteaga	0.24	NA	0.168	NA	0.934	NA
	Veracruz de Ignacio de la Llave	0.159	NA	0.012	NA	0.799	NA
	Yucatan	0.428	0.19	0.424	0.179	0.985	0.976
Mexico 2010
	Chiapas	0.972	0.977	0.972	0.977	0.999	0.999
	Chihuahua	0.313	NA	0.265	NA	1.053	NA
	Distrito Federal	0.015	0.046	0	0.001	0.69	0.833
	Guerrero	0.878	0.628	0.878	0.622	1.005	0.98
	Hidalgo	0.058	0.163	0.049	0.155	0.967	0.979
	Mexico	0.28	0	0.27	0	0.977	0.963
	Oaxaca	0.004	0.009	0	0.002	0.919	0.93
	Puebla	0	0.001	0	0	0.903	0.95
	Sonora	0.424	0.453	0.398	0.431	0.964	0.967
	Veracruz de Ignacio de la Llave	0.097	0.164	0.026	0.044	0.9	0.883
	Yucatan	0	0	0	0	0.919	0.946
		P-value		Chi-square		Coefficient
Brazil 2015		LR	PR	LR	PR	LR	PR
	Bahia	0.092	0.252	0.047	0.185	0.931	0.939
	Ceara	0.006	0.044	0.001	0.019	0.919	0.937
	Goias	0.485	NA	0.467	NA	1.033	NA
	Maranhao	0.005	0	0.002	0	0.945	0.956
	Mato Grosso do Sul	0.002	0	0	0	1.122	1.136
	Minas Gerais	0.357	NA	0.319	NA	0.955	NA
	Para	0.086	0.015	0.001	0	0.761	0.818
	Pernambuco	0.034	0.154	0.011	0.096	0.925	0.937
	Piaui	0.048	0.085	0.002	0.008	0.845	0.864
	Rio Grande do Norte	0.964	0.482	0.964	0.475	1.001	1.019
Brazil 2010
	Alagoas	0.25	0.453	0.223	0.431	0.962	0.967
	Bahia	0.029	0.572	0.02	0.57	0.958	0.991
	Ceara	0.147	0.224	0.139	0.218	1.024	1.016
	Goias	0.176	NA	0.069	NA	0.901	NA
	Maranhao	0.014	0.008	0.009	0.006	0.959	0.967
	Mato Grosso	0.124	0.305	0.082	0.254	0.943	0.95
	Mato Grosso do Sul	0.173	0.309	0.164	0.304	0.976	0.985
	Minas Gerais	0.313	NA	0.265	NA	0.95	NA
	Para	0.004	0	0.002	0	0.95	0.956
	Paraiba	0.804	0.767	0.804	0.766	1.006	1.008
	Parana	0.284	NA	0.227	NA	1.058	NA
	Pernambuco	0.004	0	0.001	0	0.943	0.966
	Piaui	0.058	0.001	0.041	0	0.955	0.921
	Rio Grande do Norte	0.968	0.969	0.968	0.969	0.999	1.001
	Rio Grande do Sul	0.199	NA	0.109	NA	0.919	NA
	Rondonia	0.159	NA	0.019	NA	0.833	NA
